# Supplementary material for: Roots drive oligogalacturonide‐induced systemic immunity in tomato
Source: Plant Cell Environ. 2020 Nov 3;44(1):275–89. doi: 10.1111/pce.13917 (PMC7883634; doi:10.1111/pce.13917)
Supplement: Supplementary file 2 — Figure S2 Phytohormone levels in roots and leaves of tomato plants upon treatment with a OG solution. (a) Local responses to OG treatment in leaves. (b). Local and systemic responses to OGs in roots. (c) Systemic responses in leaves to OG application in leaves or roots. [file PCE-44-275-s002.zip]

Archive with 3 entries (3 files):
- PCE_13917_Suppl Fig2a_FINAL.TIF
- PCE_13917_Suppl Fig2b_FINAL.TIF
- PCE_13917_Suppl Fig2c_FINAL.TIF
